# Supplementary material for: Intra-Arterial Administration of Stem Cells and Exosomes for Central Nervous System Disease
Source: Int J Mol Sci. 2025 Jul 31;26(15):7405. doi: 10.3390/ijms26157405 (PMC12347363; doi:10.3390/ijms26157405)
Supplement: Supplementary file 1 [file ijms-26-07405-s001.zip]

Archive with 2 entries (2 files):
- Supple Table 2  Preclinical study of exosome for intraarterial transplantation.xlsx
- Supple Table 1 Preclinical study of stem cell for intraarterial transplantation.xlsx
