# Supplementary material for: Intra-Arterial Administration of Stem Cells and Exosomes for Central Nervous System Disease
Source: Int J Mol Sci. 2025 Jul 31;26(15):7405. doi: 10.3390/ijms26157405 (PMC12347363; doi:10.3390/ijms26157405)
Supplement: Supplementary file 1 [file ijms-26-07405-s001.zip › Supple Table 2 Preclinical study of exosome for intraarterial transplantation.xlsx]

## Sheet: Table3、4 Exosome IA
Author	PMID	Year	Diseases	Tranplantation Route	Source of Exosome	Animal	Timing	Observation Period	Dose/volume	Key results
Shi et al.	39783851	2025	Ischemic stroke	IA, IV, IN	BV2 (microglia)	male mice (25-27g)	day 1	2 days	1 x 10^11 particles (100 μg)	RVG29 infected cell released exsome showed better engraftment in the brain neurons
Seras-Franzoso, et. al	33738082	2021	Lysosomal storage disorder	IA, IV	CHO DG44 and HEK293 cells	male GLA deficient mice (2-4 months)	-	7 days	100 μg	Exosome succesfully delivered protein into the neuronal cell compared with IV treatment
Dabrowska, et. al	31722731	2019	TBI	IA	human BMSC	male Wistar rat (250g)	day 2	7 days	1.3 x 10^9 particle suspended in 1mL	Exosome decreased brain inflammation similar to MSC treatment
Xin, et. al	27677799	2017	Ischemic stroke	IA	rat BMSC (Overexpressed with mir133b)	male Wistar rat (270-300g)	day 1	28 days	3.0 x 10^11 particles (100μg) suspended in 0.5 mL	Exosome group, especially mir133b overexpression group, showed better functional recovery, with higher neurite remodeling
BMSC; bone marrow derived mesenchymal stem cell, IA; Intra-arterial transplantation, IN; intra-nasal, IV; Intra-venous transplantation, mir; microRNA, MSC; mesenchymal stem cell, TBI; Traumatic brain injury
