# Supplementary material for: Intra-Arterial Administration of Stem Cells and Exosomes for Central Nervous System Disease
Source: Int J Mol Sci. 2025 Jul 31;26(15):7405. doi: 10.3390/ijms26157405 (PMC12347363; doi:10.3390/ijms26157405)
Supplement: Supplementary file 1 [file ijms-26-07405-s001.zip › Supple Table 1 Preclinical study of stem cell for intraarterial transplantation.xlsx]

## Sheet: Table１　MSC IA　dosage, timing
Author	PMID	Year	Diseases	Tranplantation Route	Source of Stem cell	Animal	Timing	Observation Period	Dose (*10^5)	Radiographical analysis	Main results
Lee, et.al	38016184	2024	Ischemic stroke	IA, IV, IN	human CD 34+ cell	male SD rat (250g）	day 3	28 days	IA: 30, IC: 3, IN: 10	-	Functional tests were better in IN/IC/IA group compared with sham group. Inflammation was lowest in IC group
Wong, et.al	37602422	2023	Ischemic stroke	IA	human BMSC w/wo IL-1α pretreatment	male C57/BL6 mice	3 hr	14 days	1	MRI/Laser speckle imaging	BMSC treated with IL-1a showed better functional recovery and smaller lesion size. Normal BMSC cannot show difference with vehicle
Karimi-Haghighi, et.al	36694047	2023	Ischemic stroke	IA	human hair follicle derived stem cell (HFSC) w/wo IN medium injection	male SD rat (250-280g)	immediately	3 days	20	-	HFSC showed better functional recovery and smaller ischemic size. IN medium showed additional benefit
Cherkashova, et.al	38025691	2023	Ischemic stroke	IA, IV	human iPS cell derived NPC	male Wistar rat (250-300g)	day 1	14 days	IA: 7, IV: 20	MRI	IA and IV showed better survival and functional recovery compared with vehicle (IA faster than IV).
Sarmah, et.al	35112234	2022	Ischemic stroke	IA	rat BMSC	female SD rat (220-250g)	6 hr	1 day	1	-	IA induced upregulation of SIRT-1/BDNF gene induction, which resulted less apoptosis
Datta, et.al	35187613	2022	Ischemic stroke	IA	rat BMSC	female SD rat (220-250g)	6 hr	1 day	1	-	IA induced downregulation of PKC-d, and AQP4, which resulted smaller edema
Zhai, et.al	35327620	2022	Ischemic stroke	IA	human UCMSC derived NSC w/wo NRG1β pretreatment	male SD rat (230-250g)	immediately	7 days	10	-	NSC with NRG1β demonstrated better functional recovery with sham by reducing ferroptosis pathway
Shimizu, et al	34450587	2022	Glioma	IA	human BMSC trasfected w/ oncolytic virus	mice	ー	3 days	10	-	MSC were found in the tumor and mice with MSC showed longer survival
Vats, et.al	31820348	2021	Ischemic stroke	IA	rat BMSC	female SD rat (240-270g)	6 hr	24hr	1	-	IA induced functional improvement by normalizing oxidative parameters and inflmmasomes through acid sensing ion channels
Kaur, et.al	34553602	2021	Ischemic stroke	IA	rat BMSC	female SD rat (240-270g)	6 hr	7 Days	1	-	IA induced upregulation of BDNF resulting in reducing endoplasmic reticulum stress and apoptosis
Gubskiy, et.al	34542769	2021	Ischemic stroke	IA	human AMSC labeled w/ SPIO	male Wistar rat (250-300g)	day 1	24hr	5	MRI	Labeled cells can be found around infarction border 1 hr after IA transplantation
Namestnikova, et.al	33737862	2021	Ischemic stroke	IA	NPC derived from human BMSC, Human AMSC	male Wistar rat (250-300g)	day 1	14 days	NPC: 7, AMSC: 5	MRI	MRI study showed intraarterially injected cells can be found in the super-early phase, but were diminished after 2 days
Mao, et.al	32169868	2020	Glioma	IA, IC, Peri-tumor, intra-tumor	rat BMSC overexpressed with IFNβ and FTH	fisher 344 rat (200-220g)	-	11 days	2	-	Intraarterial transplantation was not effective regarding the glioma supression
Salehi, et.al	32281225	2020	Ischemic stroke	IA, IV	rat epidermal neural crest stem cell, BMSC	male SD rat (240-260g)	immediately	7 days	20	-	Both EPI-NSC and BMSC showed better functional recovery compared with sham. Gene expression profile showed different trend in both groups
Kondori, et.al	31950834	2020	Ischemic stroke	IA	rat NSC	male Wistar rat	day 1	7 days	5	-	NSC groups showed better functional recovery and smaller infarction size
Kim, et.al	31887850	2020	Ischemic stroke	IA	human BMSC with neural induction	male SD rat (250-270g)	day 3	28 days	10	MRI	Neural induction of BMSC enabled longer engraftment in the brain and enhanced recovery
Saraf, et.al	31203689	2019	Ischemic stroke	IA	rat MSC	rat (300-350g)	6hr	1 day	1	-	MSC achieved better recovery by reducing calcineurin induced apoptosis
Andrzejewska, et.al	30362860	2019	Cell engraftment	IA	human BMSC expressing with ITGA4	male Wistar rat 250g	day 2	1 day	5	MRI	ITGA4 increased the docking efficacy of BMSC in the rat brain
Yamaguchi, et.al	28914133	2018	Ischemic stroke	IA	human BMSC	male SD rat (250-330g)	day 1	21 days	10	-	BMSC with yonger donor exibited better recovery with that of older donor. Inflammation, neurogenesis, and vasculogenesis were found
Zhang, et.al	29274877	2018	Ischemic stroke	IA, IV, IC	rat BMSC	male SD rat (250-300g)	day 7	35 days	IA, IV: 30, IC: 5	-	IA showed good functional recovery, angiogenesis, and neurogenesis compared with IV and IC.
Jablonska, et.al	28436294	2017	Ischemic stroke	IA	mouse glial-restricted progenitor cell expressing VLA4	male SVE 129 and NOD-SCID mice	day 1	30 days	10	-	VLA4 expression increased the adhesion of progenitor cell to the brain
Huang, et.al	29017609	2017	Ischemic stroke	IA	rat ADSC	male SD rat (250-280g)	day 1	14 days	20	-	IA tranplantation enabled neurogenesis and angiogenesis through upregulation ofo netrin-1 and its receptor
Huang, et.al	28330501	2017	Ischemic stroke	IA	human UCB-MNC	male SD rat (250-320g)	immediately	28 days	50	MRI	IA resulted better cerebral blood flow in the chronic phase, and transplanted cells engrafted with brain vessels
Grudzenski, et.al	28446216	2017	Ischemic stroke	IA	human ADSC	male Wistar rat (383 ± 76.2g)	immediately	2 or 9 days	0.5, 3, 10	MRI	3 x 10^5 cell group showed smallest infaction volume compared with other groups
Shin, et.al	28270935	2016	Ischemic stroke	IA, IC	human BMSC induced with neurogenin 1	male SD rat (250g)	day 3	28 days	10	MRI	IA showed better functional recovery compared with IC
Ding, et.al	27038754	2016	Ischemic stroke	IA	human UCB derived endothelial colony-forming cell	BALB/c-nu mice (18–22g)	day 1	14 days	10	MRI	IA showed better functional recovery. Angiogenesis, nerogenesis, and low apoptosis
Argibay, et.al	28091591	2016	Ischemic stroke	IA, IV	mouse MSC	male Wistar rats (290 ± 10g)	4 hr	14 days	10	MRI	IA, not IV, showed cell engraftment in the brain, but increased the risk of additonal infarction.
Lee, et.al	27203695	2016	AD	IA, IV	human UCB MSC	transgenic AD (APP/PS1) mice	ー	5 min, 6 hrs	2	MRI	MSC were found in the vessels, but not in the brain of AD
Doeppner, et.al	26253224	2015	Ischemic stroke	IA, IV, IC, intra-ventricular	mice NPC	male C57BL6 mice (25-27g)	6hr	84 days	IA, IV: 10, IC, Intra-ventricular: 1 or 5	-	IA/IV/IC (ipsilateral striatum) showed better functional recovery, but mortality rate of IA is high
Bai, et.al	26045601	2015	Ischemic stroke	IA	mice EPC w/w.o. MAPK inhibitor	male diabetes mice	day 1	21 days	10	MRI	Combination of EPC and MAPK inhibitor was superior to each of them by increasing angiogenesis and neurogenesis
Rosenblum, et.al	24594369	2015	Ischemic stroke	IA	human ESC derived NSC w/w.o. BDNF pretreatment	male diabetic immunodeficiency mice	day 3	28 days	5	Bioluminescence Imaging	NSC pretreated with BDNF (1h) resulted better functional recovery, higher neurogenesis, lower apoptosis
Khabbal, et.al	24593908	2015	Ischemic stroke	IA	rat and human BMSC	male Wistar rats (246–343g)	day 1	6 hrs	10	SPECT	SPECT study showed human cells dismiss faster than rat cells. Most of them are accumulated in the liver and lung at 6h
Oh, et.al	26031742	2015	Ischemic stroke	IA	human ADSC	male SD rats ( 280-300g)	day 2	56 days	5	MRI	ADSC enabled short and long term functional recovery, but the cell engraftment in the long term is limited.
Toyoshima, et.al	26075717	2015	Ischemic stroke	IA	rat BMSC	male Wistar rat (200-250g)	1hr, 6hr, 24hr, 48hr	7 days	10	-	24 hr group showed better functional recovery compared with 1h, 6hr, 48hr
Mitkari, et.al	25564231	2015	Ischemic stroke	IA	human BMSC	male Wistar rat (313-426g)	day 2, 7	7 days	10	-	Day 2, but not day7 administration resulted amyloid-b accumulation
Cerri, et.al	26198165	2015	PD	IA	rat BMSC w/w.o. mannitol	male Wistar rats (200–225g)	ー	7, 28 days	10	-	Only BMSC administered with mannitol shouwed functional recovery of PD.
Fukuda, et.al	25398358	2015	Ischemic stroke	IA	human BMSC	male SD rats ( 250-300g)	day 1	8 days	0.1, 10	-	Both doses showed same functional recoveries, but high dose showed higher vessel occlusion and mortality
Silachev, et.al	26388566	2015	TBI	IA, IV	rat BMSC	rat (300-350g)	day 1	14 days	15	-	IA showed better functional recovery compared with IV, more cells were found in the brain for IA
Cui, et.al	25971703	2015	Complication	IA	rat BMSC	Wistar rat (249-306g)	day 2	2 days	2.5, 5, 10	MRI	Higher dose, slower infusion showed more MRI infarction
Greggio, et.al	24177600	2014	neonatal hypoxic injury	IA	human UCB-MNC	7-day-old Wistar rat	day 1	65 days	10, 100	-	IA showed better functional recovery on learning and spatial memory impairment
Yavagal, et.al	24807059	2014	Ischemic stroke	IA, IV	rat BMSC	female SD rat (260-310g)	1 hr, 24hr	28 days	0.5, 1, 2, 5, 10	-	IA 24 hr was superior compared with IA 1hr, IV 24 hr. 1x105 did not decrease MCA blood flow
Du, et.al	24962764	2014	Ischemic stroke	IA, IV, intra-ventricular	rat ADSC	male SD rats ( 260-280g)	day 1	21 days	5	-	IA and Intra-ventricle group showed better recovery than IV group, with higher BDNF level
Du, et.al	25372507	2014	Ischemic stroke	IA, IV	human BMSC	male SD rats (230-250g)	day 1	28 days	30	SPECT, PET	IA was better than IV comparing functional recovery, PET perfusion, VEGF/Neurogenesis/Angiogensis
Karlupia, et.al	24690461	2014	Ischemic stroke	IA	human UCB-MNC, UCB-MSC, cord matrix MSC	male Wistar rats (270-300 g)	day 1	14 days	cbMNC: 100, cbMSC&cmMSCs: 50	-	Both UCB-MNC and MSC showed better recovery compared with sham and cord matric MSC
Mitkari, et.al	24177208	2014	Ischemic stroke	IA	human BMSC	male Wistar rats (313-426g)	day 2 and day 7	42 days	10	-	human BMSC enhanced angiogenesis, but did not improve functional recovery
Ge, et.al	24390934	2014	Complication	IA	human AMSC	SD rat (250-270g), Thy1-GFP mice, CX3CR1-GFP mice	ー	2 days	mice: 3, rat 5	-	Different cell size (13, 18, 30 um) were evaluated, and smaller size were better in functional and histological assessment
Guo, et.al	24341685	2014	Ischemic stroke	IA	human AMSC	female SD rats (250-270 g)	day 1	14 days	10 (2D or 3D culture)	MRI	MSC of 3D culture resulted smaller size and enabled better functional recovery along with neurogenesis, angiogenesis
Okuma, et.al	24016413	2013	TBI	IA	human BMSC	male adult SD rats (200-250g)	day 1	1 day	10	-	Cell IA with manniotol resulted better functional recovery compared with PBS and glycerol group
Yu, et.al	24086730	2013	Ischemic stroke	IA, IV, IC	dog AMSC	male adult SD rats (220-250g)	3 hr	3 days	IA, IV: 10, IC: 2	-	IV/IC/IA showed better functional recovery against vehicle group
Dai, et.al	23933207	2013	Ischemic stroke	IA	rat NSC	male adult SD rats (250-280g)	day 1	14 days	20	-	IA of NSC showed better functional recovery and cell engraftment compared with IA of medium
Yang, et.al	24114454	2013	Ischemic stroke	IA, IV	autologous rat BM-MNC	male Long Evans Rat (300-320g)	day 1	28 days	IA, IV: 3 or 10	-	Rat treated with higher dose (10x10^5) of both IA and IV showed better recovery compared with sham and low dose IA/IV
Ishizaka, et.al	23362081	2013	Ischemic stroke	IA	human BMSC	male SD rat (260-300g)	day 1, 4, 7	21 days	10	-	Day 1 >4>7 regarding the functional recovery. Day 1 showed less activated microglia compared with day 4
Lu, et.al	23408953	2013	Ischemic stroke	IA	autologous dog BMSC	beagle dogs (13.9±1.0 kg)	day 7	28 days	30	MRI	MSC labeled with SPIO can be visualized up to 4 weeks. Recanalization group showed most cell engraftment
Byun, et.al	24527188	2013	Ischemic stroke	IA, IV	human BMSC	male SD rats (230-250g)	day 3	2 days	2.5	MRI	Cell labeled with SPIO were injected IA/IV. IA showed more cells in the brain.
Mitkari, et.al	23059455	2013	Ischemic stroke	IA	human BMSC	male Wistar rats (251–359g )	day 1	1 day	11	SPECT	Cell tracking was done by SPECT study, which revealed that majority of cell relocate to lung, liver, and kidney at 24 hr
Rosenblum, et.al	22535265	2012	Ischemic stroke	IA	mouse NSC	C57BL6 mice	6hr, 24hr, day 3, day 7，Day 14	14 days	5	Bioluminescence Imaging	Different cell timing were evaluated. Day 3 showed higher cell signal than 6 and 24 hr, as well as 7 days
Lundberg, et.al	21669035	2012	TBI	IA, IV	human MSC, human NSC, rat NSC	female SD rats (250g)	day 1	1 day	25	-	Cell engraftment were largest in the IA group compared with IV
Vasconcelos-dos-Santos, et.al	22445868	2012	Ischemic stroke	IA, IV	rat BM-MNC	male Wistar rats (250-450g)	day 1	77 days	3.0*10^7 (suspended in 500μl)	SPECT	No difference betwwen the IA and IV in functional recovery, cell engraftment using histology and SPECT
Andres, et.al	21836091	2011	Ischemic stroke	IA	mice NSC w/w.o. CCL2	mice w/w.o. CCR2 deficiency (26-30g)	day 1	10 days	3	Bioluminescence Imaging	NSC with CCL2+ or mice with CCR2+ showed more stem cell engraftment and better functional recovery (motor, less inflammation, less apoptosis)
Gornicka-Pawlak, et.al	21499326	2011	Ischemic stroke	IA	human UCB cell at different stage of neuro-conversion (Day 0, Day 3, NSC)	male Wistar rats (250g)	day 3	30 days	100	-	HUCB-MNC (D9) showed better recovery in some part compared with D3 and NSC.
Doucette, et.al	21847363	2011	Glioma	IA, IV	mice BMSC	Ntv-a mice	6 -10 weeks after glioma vector injection	10 days	10	-	MSC specifically accumulate in the brain glioma
Chua, et.al	21157474	2011	Ischemic stroke	IA	mice NPC	male Wistar rats (240-290g)	day 1	15 day	10	MRI	NPC transplantation without arterial flow cessation results better CBF preservation up to 15 days
Pendharkar, et.al	20616329	2010	Ischemic stroke	IA, IV	mice NPC	Nude hairless mice (10 weeks old)	day 1	14 days	5	MRI	IA showed higher cell engraftment compared with IV upto 7 days. IV cells accumulutated in lung
Li, et.al	19888287	2010	Ischemic stroke	IA, IV, IC	rat NPC	Wistar rat (300-350g)	day 1	4 days	IA, IV: 10, IC: 1	MRI	IA showed higher and diffuser cell engraftement on MRI compared with IV and IC, but high mortality was also seen in IA group
Lundberg, et.al	19562330	2009	TBI	IA, IV	human BMSC	female SD rats (250g)	day 1	5 days	5, 25	-	IA showed higher number of cells in the brain for day 1 and 5.
Bakondi, et.al	19690521	2009	Ischemic stroke	IA	human BMSC or medium w/w.o. CD133 purification	immunodeficient mice	day 1	8 days	20	-	Medium of CD133 purified BMSC medium was better than cell itself.
Yong, et.al	19920199	2009	Glioma	IA	human BMSC (carrying oncolytic virus)	male athymic mice (nu/nu)	day 7	100 days~	10, 15, 20	-	inhibition of glioma growth and longer survival was observed in treated group compared with controls
Chung, et.al	19642203	2009	Ischemic stroke	IA	human UCB MSC	adult beagles (9.2–16.0 kg)	day 1	28 days	10	MRI	Functional recovery was found with smaller infarction size by MRI
Oyamada, et.al	18823569	2008	Ischemic stroke	IA	endotherial & mural cells from human ESC, human BM-MNC	male mice ( 20–25g)	immediately	28 days	30	Laser doppler	Endothelial and mural cell recovered motor deficit and CBF with less apoptosis compared with MNC
Guzman, et.al	18309158	2008	Ischemic stroke	IA	mice NPC w/w.o. CD49+	C57BL6 mice	day 2	17 days	3	-	Mice treated with CD49+ cells showed better recovery and cell adhesion compared with that of CD49- cell, with functional
Seyfried, et.al	18573239	2008	ICH	IA	human BMSC w/w.o. mannitol	Wistar rat (270-320g)	day 1	14 days	10	-	Mannitol enhanced the functional recovery of BMSC injection
AD; Alzheimer's Disease; ADSC; adipose-derived stem cell, AMSC; amnion/placenta derived mesenchymal stem cell, BM; bone marrow, BMSC; bone marrow derived mesenchymal stem cell, EPC; endothelial progenitor cell, ESC; embryonic stem cell, GPC; Glial Progenitor cell, IA; Intra-arterial transplantation, IC; Intra-cerebral transplantation, ICH; Intracerebral hemorrhage, IN; Intra-nasal transplantation…
